# Supplementary material for: Differential Regulation of Hemichannels and Gap Junction Channels by RhoA GTPase and Actin Cytoskeleton: A Comparative Analysis of Cx43 and Cx26
Source: Int J Mol Sci. 2024 Jun 30;25(13):7246. doi: 10.3390/ijms25137246 (PMC11242593; doi:10.3390/ijms25137246)
Supplement: Supplementary file 1 [file ijms-25-07246-s001.zip]

Archive with 1 entries (1 files):
- ijms-3062450-supplementary.pdf
